# Supplementary material for: Phenolic Compounds Profiling and Their Antioxidant Capacity in the Peel, Pulp, and Seed of Australian Grown Avocado
Source: Antioxidants (Basel). 2023 Jan 12;12(1):185. doi: 10.3390/antiox12010185 (PMC9855119; doi:10.3390/antiox12010185)
Supplement: Supplementary file 1 [file antioxidants-12-00185-s001.zip]

Archive with 1 entries (1 files):
- antioxidants-2119269-supplementary.pdf
